# Supplementary material for: Sociodemographic and environmental characteristics associated with thoughts of death and suicidal ideation in community-dwelling residents of a rural town in Japan: analyses from a perspective of accompanying problems
Source: BMC Public Health. 2024 Apr 23;24:1130. doi: 10.1186/s12889-024-18538-2 (PMC11040995; doi:10.1186/s12889-024-18538-2)
Supplement: Supplementary file 2 — Supplementary Material 2. [file 12889_2024_18538_MOESM2_ESM.xls]

## Sheet: SupplementaryTable1
Supplementary table 1. Principal analysis with Promax Rotation
		Factor1	Factor2	Factor3
Factor 1 Optimistic (Cronbach's alpha=0.650)
	I feel that I can usually manage anything.	-0.02762	-0.04725	0.90948
	Even if I am not sure about something, I think I can manage it in the end.	0.04437	0.08893	0.78758
Factor 2 Human resourcefullness (Cronbach's alpha=0.777)
	I value hard work.	0.77013	0.01675	-0.01848
	I am able to persevere even when things are difficult.	0.86283	-0.12735	0.05836
	I am compassionate in my dealings with others.	0.70727	0.15308	-0.05439
	I consider myself a tenacious person.	0.6903	0.09358	0.023
Factor 3 Problem solving oriented (Cronbach's alpha=0.712 )
	I am willing to talk to people when I have misunderstandings with them.	0.0142	0.79832	0.01314
	I understand how a bad event affects my feelings.	0.15013	0.64421	0.03305
	When I have a bad experience, I gather information to solve the problem.	-0.0567	0.87316	-0.00938
Factor correlation
	Optimism	1	-	-
	Human resourcefulness	0.4742	1	-
	Problem solving oriented	0.38156	0.34102	1
