# Supplementary material for: Sociodemographic and environmental characteristics associated with thoughts of death and suicidal ideation in community-dwelling residents of a rural town in Japan: analyses from a perspective of accompanying problems
Source: BMC Public Health. 2024 Apr 23;24:1130. doi: 10.1186/s12889-024-18538-2 (PMC11040995; doi:10.1186/s12889-024-18538-2)
Supplement: Supplementary file 3 — Supplementary Material 3. [file 12889_2024_18538_MOESM3_ESM.xls]

## Sheet: SupplementaryTable2
Supplementary table 2. Sociodemographic and environmental characteristics associated with thought of death and suicidal ideation in past one month: overall
		Thought of death and suicidal ideation in past one month					Logistic regression model
							Complete Case Analysis				Multiple imputation methods
		Absence (n=1626)		Presence(n=218)		missing	Crude	Adjusted** OR	95%CI		Adjusted** OR	95%CI
		n	%	n	%				Lower	Upper		Lower	Upper
Sex						51
	Men	736	46.52	76	36.02		1	1	-	-	1	-	-
	Women	846	53.48	135	63.98		1.55	2.148	1.31	3.523	2.176	1.41731	3.34083
Age						19
	20-39	180	11.19	35	16.2		1	1	-	-	1	-	-
	40-59	408	25.36	67	31.02		0.845	1.07	0.622	1.841	0.99855	0.60586	1.64577
	60-69	422	26.23	49	22.69		0.597	0.601	0.333	1.085	0.67165	0.39804	1.13334
	70-79	380	23.62	39	18.06		0.528	0.507	0.255	1.005	0.68178	0.39124	1.18808
	≥80	219	13.61	26	12.04		0.611	0.924	0.446	1.915	0.69033	0.37197	1.28119
Smoking						114
	Never	878	57.27	105	53.3		1	-	-	-	1	-	-
	Current	291	18.98	53	26.9		1.523	1.913	1.077	3.398	2.23024	1.34214	3.70601
	Past	364	23.74	39	19.8		0.896	0.899	0.504	1.603	1.38524	0.84413	2.2732
Drinking						72
	Never	797	50.83	114	55.88		1	-	-	-	-	-	-
	1-5 times / month	398	25.38	42	20.59		0.738	-	-	-	-	-	-
	3-5 times/ week	150	9.57	15	7.3		0.699	-	-	-	-	-	-
	Everyday	223	14.22	33	16.18		1.035	-	-	-	-	-	-
Family structure						41
	Other (2nd generation)	1099	68.99	136	64.76		1	-	-	-	-	-	-
	Single	131	8.22	23	10.9		1.419	-	-	-	-	-	-
	One generation (couple only)	363	22.79	51	24.29		1.135	-	-	-	-	-	-
Suside in the surroudings						74
	Absence	483	30.98	39	18.48		1	1	-	-	1	-	-
	Presence	1076	69.02	172	81.52		1.98	2.457	1.486	4.063	1.85836	1.24851	2.7661
K6						173
	8 ≥	1252	84.82	73	37.44		1	1	-	-	1	-	-
	≥ 9	224	15.18	122	62.56		9.339	8.324	5.662	12.237	6.35587	4.54127	8.89556
Someone for help
	Presence	1526	93.85	183	83.94		1	-	-	-	-	-	-
	Absence	100	6.15	35	16.06		2.919	-	-	-	-	-	-
Someone within the family for help						0
	Presence	1140	70.11	112	51.38		1	1	-	-	1	-	-
	Absence	486	29.89	106	48.62		2.22	1.77	1.213	2.582	1.64694	1.20017	2.26002
Someone outside of the family who can help						0
	Presence	924	56.83	117	53.67		1	-	-	-	-	-	-
	Absence	702	43.17	101	46.33		1.136	-	-	-	-	-	-
Resillience skills*		mean	SD	mean	SD
	Optimism	7.1	1.6	6.4	1.61	141	0.75	0.817	0.727	0.919	0.8425	0.75993	0.93404
	Human resourcefulness	14.6	2.7	13.8	3	135	0.911	-	-	-	-	-	-
	Problem solving oriented	9.9	2.1	9.2	2.3	140	0.87	-	-	-	-	-	-
*Based on 5-unit increase
**Stepwise selection method
