# Supplementary material for: Sociodemographic and environmental characteristics associated with thoughts of death and suicidal ideation in community-dwelling residents of a rural town in Japan: analyses from a perspective of accompanying problems
Source: BMC Public Health. 2024 Apr 23;24:1130. doi: 10.1186/s12889-024-18538-2 (PMC11040995; doi:10.1186/s12889-024-18538-2)
Supplement: Supplementary file 4 — Supplementary Material 4. [file 12889_2024_18538_MOESM4_ESM.xls]

## Sheet: SupplementaryTable3
Supplementary table 3. Sociodemographic and environmental characteristics associated with thought of death and suicidal ideation in past one month: human relation problems
		Human relation problem with suicidal ideation				Logistic regression analyses
						Complete Case Analysis				Multiple Imputation
		Absence (n=1740)		Presence(n=104)		Crude	Adjusted** OR	95%CI		Adjusted** OR	95%CI
		n	%	n	%			Lower	Upper		Lower	Upper
Sex
	Men	778	95.81	34	4.19	1	-	-	-	-	-	-
	Women	915	93.27	66	6.73	1.651	-	-	-	-	-	-
Age
	20-39	193	89.77	22	10.23	1	1	-	-	1	-	-
	40-59	439	92.42	36	7.58	0.719	0.909	0.475	1.741	0.8472	0.46627	1.53934
	60-69	445	94.48	26	5.52	0.513	0.472	0.228	0.976	0.55319	0.29426	1.03996
	70-79	406	96.9	13	3.1	0.281	0.271	0.102	0.718	0.32801	0.15633	0.68821
	≥80	238	97.14	7	2.86	0.258	0.375	0.13	1.081	0.2565	0.1035	0.63568
Smoking
	Never	931	94.71	52	5.29	1	-	-	-	-	-	-
	Current	321	93.31	23	6.69	1.283	-	-	-	-	-	-
	Past	382	94.79	21	5.21	0.984	-	-	-	-	-	-
Drinking
	Never	861	94.51	50	5.49	1	-	-	-	-	-	-
	1-5 times / month	237	92.58	19	7.42	1.381	-	-	-	-	-	-
	3-5 times/ week	155	93.94	10	6.06	1.111	-	-	-	-	-	-
	Everyday	418	95	22	5	0.906	-	-	-	-	-	-
Family structure
	Other (2nd generation)	1165	94.33	70	5.67	1	-	-	-	-	-	-
	Single	145	94.16	9	5.84	1.033	-	-	-	-	-	-
	One generation (couple only)	390	94.2	24	5.8	1.024	-	-	-	-	-	-
Suicide in the surroundings
	Absence	504	96.55	18	3.45	1	1	-	-	1	-	-
	Presence	1165	93.35	83	6.65	1.995	2.101	1.058	4.171	1.62324	0.9422	2.79654
K6
	8 ≥	1286	97.06	39	2.94	1	1	-	-	1	-	-
	≥ 9	288	83.24	58	16.76	6.641	6.229	3.742	10.37	4.72564	3.01379	7.40984
Someone for help
	Presence	1630	95.38	79	4.62	1	-	-	-	-	-	-
	Absence	110	81.48	25	18.52	4.689	-	-	-	-	-	-
Someone within the family for help
	Presence	1210	96.65	42	3.35	1	1	-	-	1	-	-
	Absence	530	89.53	62	10.47	3.371	2.997	1.826	4.92	2.63099	1.72197	4.01988
Someone outside of the family who can help
	Presence	983	94.43	58	5.57	1	-	-	-	-	-	-
	Absence	757	94.27	46	5.73	1.03	-	-	-	-	-	-
Resillience skills*		mean	SD	mean	SD
	Optimism	7.09539	1.57697	6.32323	1.62146	0.747	0.825	0.712	0.956	0.86446	0.75911	0.98443
	Human resourcefulness	14.5003	2.74192	13.9896	2.85987	0.937	-	-	-	-	-	-
	Problem solving oriented	9.84611	2.13319	9.41414	2.4744	0.913	-	-	-	-	-	-
*Based on 5-unit increase
**Stepwise selection method
